# Supplementary material for: Complete genome sequence of and proposal of Thermofilum uzonense sp. nov. a novel hyperthermophilic crenarchaeon and emended description of the genus Thermofilum
Source: Stand Genomic Sci. 2015 Dec 9;10:122. doi: 10.1186/s40793-015-0105-y (PMC4673724; doi:10.1186/s40793-015-0105-y)
Supplement: Additional file 1: — Thermofilaceae representatives. List of all, according to the latest releases of RDP (Release 11, Update 3) and Silva (SSU r122) databases, Thermofilaceae isolates and clones and their isolation sources. (XLSX 19 kb) [file 40793_2015_105_MOESM1_ESM.xlsx]

## Sheet: Thermofilaceae clones
GenBank ID	Source
thermal environments
FR852943.1	active hydrothermal chimney collected from the Dudley site of Juan de Fuca ridge
FR852945.1	active hydrothermal chimney collected from the Dudley site of Juan de Fuca ridge
KC901754.1	AISICS colonization module
KC901756.1	AISICS colonization module
FJ901491.1	biomat 102m deep in cenote La Palita
FJ901373.1	biomat 11m deep in cenote La Palita
FJ901939.1	biomat 30m deep in cenote La Palita
FJ901975.1	biomat 30m deep in cenote La Palita
FJ901984.1	biomat 30m deep in cenote La Palita
FJ901747.1	biomat from 50m deep in cenote La Palita
FJ901673.1	biomat in the sediment of cenote La Palita
FJ901701.1	biomat in the sediment of cenote La Palita
FJ901865.1	biomat in the sediment of cenote La Palita
FJ901892.1	biomat in the sediment of cenote La Palita
DQ243727.1	Bison Pool
AB260058.1	Black rust formation on a borehole observatory, CORK 1026B
AY166115.1	black smoker chimney
DQ924693.1	Cistern Hot Spring
DQ924694.1	Cistern Hot Spring
DQ924697.1	Cistern Hot Spring
DQ924698.1	Cistern Hot Spring
DQ924696.1	Cistern Hot Spring
HQ635790.1	deep-sea hydrothermal vent Axial Seamount, Zen Garden Vent, depth 1519 meters
AB175577.1	Deep-sea hydrothermal vent chimney
KJ563967.1	deep-sea hydrothermal vent sediment
EU555150.1	Dudley hydrothermal vent
EU216031.1	enrichment culture 1510b-ker from Uzon Caldera hot springs
AY280443.1	exterior of a deep-sea hydrothermal vent sulfide chimney, Juan de Fuca Ridge, Pacific Ocean
AY280450.1	exterior of a deep-sea hydrothermal vent sulfide chimney, Juan de Fuca Ridge, Pacific Ocean
AB462560.1	geothermal hot spring pool
EF101533.1	geothermal hot spring water
DQ300324.1	geothermal well
DQ300344.1	geothermal well
DQ300319.1	geothermal well
EU239999.1	Heart Lake 1 hot spring sediment
AY882718.2	hot spring
AY882731.2	hot spring
FR666757.1	hot spring
HQ395710.1	hot spring
JX298756.1	hot spring mat
DQ886560.1	hot spring microbial mat
DQ886562.1	hot spring microbial mat
GU075808.1	hot spring sediment
FJ821636.1	hot spring sediment
KC682084.1	hot spring sediment
KC682085.1	hot spring sediment
GU075731.1	hot spring sediment
EU924231.1	hot spring sediment at temperature of 80 degrees C
EU924233.1	hot spring sediment at temperature of 80 degrees C
JQ995672.1	hot spring sediments from Boulder Spring in Yellowstone National Park
EU530583.1	hot spring soil sample
DQ441503.1	hot springs
DQ441507.1	hot springs
DQ441510.1	hot springs
DQ441523.1	hot springs
DQ441525.1	hot springs
DQ179009.3	hot springs water
DQ179010.2	hot springs water
DQ179012.3	hot springs water
EU559693.1	hydrothermal chimney 4148
EU559685.1	hydrothermal chimney 4148
KJ549309.1	hydrothermal plume and surrounding water mass above the active hydrothermal field of the Southwest Indian Ridge
JQ073041.1	hydrothermal sulfide structures from the Main Endeavour Field, the Juan de Fuca Ridge
JQ073042.1	hydrothermal sulfide structures from the Main Endeavour Field, the Juan de Fuca Ridge
KF463119.1	hydrothermal vent
AY672472.1	hydrothermal vent, 9 degrees North, East Pacific Rise, Pacific Ocean
AY672474.1	hydrothermal vent, 9 degrees North, East Pacific Rise, Pacific Ocean
AY672484.1	hydrothermal vent, 9 degrees North, East Pacific Rise, Pacific Ocean
JQ172555.1	hydrothermal vent, Sisters Peak chimney stucture (274 ROV 1-B), from WGA amplificate
DQ833797.1	Joseph's Coat 3 Hot Spring
DQ833798.1	Joseph's Coat 3 Hot Spring
FN554045.1	Logatchev hydrothermal vent field,site F, watercolumn depth = 3000 m
FN554047.1	Logatchev hydrothermal vent field,site F, watercolumn depth = 3000 m
FN554059.1	Logatchev hydrothermal vent field,site F, watercolumn depth = 3000 m
FN554079.1	Logatchev hydrothermal vent field,site F, watercolumn depth = 3000 m
JN915678.1	Middle Valley hydrothermal vent sediment
JN915679.1	Middle Valley hydrothermal vent sediment
JN916586.1	Middle Valley hydrothermal vent sediment
JN916587.1	Middle Valley hydrothermal vent sediment
JN916646.1	Middle Valley hydrothermal vent sediment
JN917079.1	Middle Valley hydrothermal vent sediment
JN917509.1	Middle Valley hydrothermal vent sediment
JN917510.1	Middle Valley hydrothermal vent sediment
JN917511.1	Middle Valley hydrothermal vent sediment
JN919052.1	Middle Valley hydrothermal vent sediment
JN919117.1	Middle Valley hydrothermal vent sediment
JN920211.1	Middle Valley hydrothermal vent sediment
JN920551.1	Middle Valley hydrothermal vent sediment
JN920552.1	Middle Valley hydrothermal vent sediment
JN920553.1	Middle Valley hydrothermal vent sediment
JN920554.1	Middle Valley hydrothermal vent sediment
JN920555.1	Middle Valley hydrothermal vent sediment
JN921272.1	Middle Valley hydrothermal vent sediment
JN921921.1	Middle Valley hydrothermal vent sediment
JN921922.1	Middle Valley hydrothermal vent sediment
JN921923.1	Middle Valley hydrothermal vent sediment
JN921924.1	Middle Valley hydrothermal vent sediment
JN921961.1	Middle Valley hydrothermal vent sediment
JN921962.1	Middle Valley hydrothermal vent sediment
JN922391.1	Middle Valley hydrothermal vent sediment
JN922956.1	Middle Valley hydrothermal vent sediment
JN922957.1	Middle Valley hydrothermal vent sediment
JN923404.1	Middle Valley hydrothermal vent sediment
JN923927.1	Middle Valley hydrothermal vent sediment
JN924201.1	Middle Valley hydrothermal vent sediment
JN924202.1	Middle Valley hydrothermal vent sediment
JN924203.1	Middle Valley hydrothermal vent sediment
JN924204.1	Middle Valley hydrothermal vent sediment
JN924205.1	Middle Valley hydrothermal vent sediment
JN924235.1	Middle Valley hydrothermal vent sediment
JN924696.1	Middle Valley hydrothermal vent sediment
JN925335.1	Middle Valley hydrothermal vent sediment
JN926341.1	Middle Valley hydrothermal vent sediment
JN926342.1	Middle Valley hydrothermal vent sediment
JN926343.1	Middle Valley hydrothermal vent sediment
JN927047.1	Middle Valley hydrothermal vent sediment
JN927048.1	Middle Valley hydrothermal vent sediment
JN927049.1	Middle Valley hydrothermal vent sediment
JN927050.1	Middle Valley hydrothermal vent sediment
JN927385.1	Middle Valley hydrothermal vent sediment
JN927406.1	Middle Valley hydrothermal vent sediment
JN928167.1	Middle Valley hydrothermal vent sediment
JN928168.1	Middle Valley hydrothermal vent sediment
JN928169.1	Middle Valley hydrothermal vent sediment
JN928170.1	Middle Valley hydrothermal vent sediment
JN928171.1	Middle Valley hydrothermal vent sediment
JN928172.1	Middle Valley hydrothermal vent sediment
JN928173.1	Middle Valley hydrothermal vent sediment
JN929012.1	Middle Valley hydrothermal vent sediment
JN929013.1	Middle Valley hydrothermal vent sediment
JN930065.1	Middle Valley hydrothermal vent sediment
JN930066.1	Middle Valley hydrothermal vent sediment
JN930067.1	Middle Valley hydrothermal vent sediment
JN930175.1	Middle Valley hydrothermal vent sediment
JN930176.1	Middle Valley hydrothermal vent sediment
JN930177.1	Middle Valley hydrothermal vent sediment
JN931970.1	Middle Valley hydrothermal vent sediment
JN931971.1	Middle Valley hydrothermal vent sediment
JN931972.1	Middle Valley hydrothermal vent sediment
JN931973.1	Middle Valley hydrothermal vent sediment
JN932031.1	Middle Valley hydrothermal vent sediment
JN932563.1	Middle Valley hydrothermal vent sediment
JN933172.1	Middle Valley hydrothermal vent sediment
JN933173.1	Middle Valley hydrothermal vent sediment
JN933255.1	Middle Valley hydrothermal vent sediment
JN933792.1	Middle Valley hydrothermal vent sediment
JN933793.1	Middle Valley hydrothermal vent sediment
JN933835.1	Middle Valley hydrothermal vent sediment
JN933836.1	Middle Valley hydrothermal vent sediment
JN811700.1	mud volcano
JQ245679.1	mud volcano
AY592469.1	Napoli mud volcano, Eastern Mediterranean, 1910m water depth: isolated from sediment layer 8-18 cm
FJ938010.1	neutral hot spring
FJ938011.1	neutral hot spring
HM234413.1	neutral hot spring
DQ243755.1	Obsidian Pool
U63362.1	Obsidian Pool hot spring, Yellowstone National Park
AY861919.1	Obsidian Pool prime community
HM448157.1	Ojo Caliente, Yellowstone NP
FN429057.1	orange subaqueous amorphous precipitate
FN429058.1	orange subaqueous amorphous precipitate
AB293224.1	PCR-derived sequence from a hydrothermal sulfide structure
AB424689.1	PCR-derived sequence from a hydrothermal sulfide structure
AB424687.1	PCR-derived sequence from a hydrothermal sulfide structure
AB424694.1	PCR-derived sequence from a hydrothermal sulfide structure
AB424702.1	PCR-derived sequence from a hydrothermal sulfide structure
AB424720.1	PCR-derived sequence from a hydrothermal sulfide structure
AB611343.1	PCR-derived sequence from chimney structure at hydrothermal active area of Hatoma Knoll, Okinawa Trough
AB235337.1	PCR-derived sequence from chimney structure at hydrothermal active area of Yonaguni Knoll IV, Southern Okinawa Trough
AB247869.1	PCR-derived sequence from chimney structures at Brothers Caldera North Slope hydrothermal field in Kermadec Volcanic Arc
AB366608.1	PCR-derived sequence from geothermal fluid in the Nakabusa hot spring field
AB366605.1	PCR-derived sequence from geothermal fluid in the Nakabusa hot spring field
AB302028.1	PCR-derived sequence from hydrothermal sediments from the Yonaguni Knoll IV, the Southern Okinawa Trough
HM041917.1	produced fluid from Niiboli oilfield
DQ417475.1	Ridge Flank Abyssal Hills sea floor
DQ417483.1	Ridge Flank Abyssal Hills sea floor
AB496483.1	rock fragments from chimney of Lucky strike deep sea hydrothermal vent field
AB496485.1	rock fragments from chimney of TAG deep sea hydrothermal vent field
AB496486.1	rock fragments from chimney of TAG deep sea hydrothermal vent field
JN881575.1	rust colored biofilm at Vent 4
HM187502.1	saturated zone of the Hanford Site 300 Area subsurface
JX507245.1	sediment
JF937721.1	sediment
JF937753.1	sediment
JF937758.1	sediment
JF937793.1	sediment
JX507254.1	sediment
JX507266.1	sediment
JX507271.1	sediment
AB825952.1	sediment at IODP Site C0014
EU635922.1	sediment from hot spring
DQ490012.1	sediment from hot spring
EU635924.1	sediment from hot spring
EU910615.1	sediment sample
JX492779.1	sediment sample retrieved from the White Oak River Estuary (North Carolina), site 2, depth 30-32 cm
HM150458.1	sediment sample, thermal spring
HM150531.1	sediment sample, thermal spring
HM150537.1	sediment sample, thermal spring
HM150539.1	sediment sample, thermal spring
HM150551.1	sediment sample, thermal spring
JQ995613.1	sediments, Boulder Spring, Yellowstone National Park
JQ995615.1	sediments, Boulder Spring, Yellowstone National Park
JQ995627.1	sediments, Boulder Spring, Yellowstone National Park
JQ995641.1	sediments, Boulder Spring, Yellowstone National Park
KF278494.1	shallow hydrothermal vent sediment
KF278493.1	shallow hydrothermal vent sediment
JN884906.1	SO191-2-78
JQ989557.1	subseafloor sediment at the 96 Ridge
JX000900.1	subseafloor sediment at the Deformation Front
JX000922.1	subseafloor sediment at the Deformation Front
JN123710.1	subseafloor sediment at the Tainan Ridge
JN123711.1	subseafloor sediment at the Tainan Ridge
JN123716.1	subseafloor sediment at the Tainan Ridge
JN123718.1	subseafloor sediment at the Tainan Ridge
GU553464.1	subseafloor sediment at the Yung-An Ridge
GU553466.1	subseafloor sediment at the Yung-An Ridge
GU553470.1	subseafloor sediment at the Yung-An Ridge
GU553514.1	subseafloor sediment at the Yung-An Ridge
GU553540.1	subseafloor sediment at the Yung-An Ridge
GU553544.1	subseafloor sediment at the Yung-An Ridge
GU553575.1	subseafloor sediment at the Yung-An Ridge
GU553588.1	subseafloor sediment at the Yung-An Ridge
GU553595.1	subseafloor sediment at the Yung-An Ridge
GU553598.1	subseafloor sediment at the Yung-An Ridge
GU553601.1	subseafloor sediment at the Yung-An Ridge
GU553602.1	subseafloor sediment at the Yung-An Ridge
GU553603.1	subseafloor sediment at the Yung-An Ridge
GU553604.1	subseafloor sediment at the Yung-An Ridge
GU553606.1	subseafloor sediment at the Yung-An Ridge
GU553611.1	subseafloor sediment at the Yung-An Ridge
GU553613.1	subseafloor sediment at the Yung-An Ridge
AB629596.1	sulfide chimney
AB629599.1	sulfide chimney
DQ243772.2	Sylvan Spring
EU586816.1	terrestrial hot spring
JF317823.1	terrestrial hot spring, 85 degree C, pH 5.5
JF317826.1	terrestrial hot spring, 85 degree C, pH 5.5
JF305870.1	terrestrial hot spring, 85 degrees C, pH5.5
JF305905.1	terrestrial hot spring, 85 degrees C, pH5.5
JF305906.1	terrestrial hot spring, 85 degrees C, pH5.5
HM003758.1	terrestrial hydrothermal vents
HG974469.1	thermal well water
HG974470.1	thermal well water
HG974471.1	thermal well water
HG974475.1	thermal well water
KJ801897.1	Uzon caldera, Bourlyashchy pool
FJ936685.1	volcano mud taken at the city Avachinsky on the islands Kamchatka
FJ484640.1	wall biomat sample in El Zacaton at 17m depth
FJ484160.1	wall biomat sample in El Zacaton at 53m depth
AY862026.1	Washburn Spring 1 community
FJ484301.1	water column sample in El Zacaton at 17m depth
FJ485494.1	water column sample in El Zacaton at 273m depth
FJ485509.1	water column sample in El Zacaton at 273m depth
FJ485532.1	water column sample in El Zacaton at 273m depth
non-thermal environments
EU118580.1	anaerobic sludge from anaerobic bioreactors
EU282994.1	cold wetland soil
EU283033.1	cold wetland soil
JF708831.1	cropland soil
JF708833.1	cropland soil
GU135481.1	sediment (1 cm)
GU135486.1	sediment (11 cm)
GU135488.1	sediment (11 cm)
GU135489.1	sediment (11 cm)
GU135494.1	sediment (11 cm)
JN605068.1	estuarine sediments
JN605071.1	estuarine sediments
AM076831.1	freshwater sulfurous lake
LN796001.1	groundwater
LN796164.1	groundwater
LN796200.1	groundwater
EU420616.1	Kao-Mei Wetland
EU420714.1	Kao-Mei Wetland
FJ351049.1	Lake Pontchartrain, Transect 2 Station 1, sediment
FJ351050.1	Lake Pontchartrain, Transect 2 Station 1, sediment
FJ351243.1	Lake Pontchartrain, Transect 2 Station 1, sediment
FJ351245.1	Lake Pontchartrain, Transect 2 Station 1, sediment
FJ351246.1	Lake Pontchartrain, Transect 2 Station 1, sediment
FJ351247.1	Lake Pontchartrain, Transect 2 Station 1, sediment
FJ351248.1	Lake Pontchartrain, Transect 2 Station 1, sediment
FJ351281.1	Lake Pontchartrain, Transect 2 Station 2, sediment
FJ351282.1	Lake Pontchartrain, Transect 2 Station 2, sediment
FJ351283.1	Lake Pontchartrain, Transect 2 Station 2, sediment
FJ351556.1	Lake Pontchartrain, Transect 2 Station 2, sediment
FJ351557.1	Lake Pontchartrain, Transect 2 Station 2, sediment
FJ351558.1	Lake Pontchartrain, Transect 2 Station 2, sediment
FJ351559.1	Lake Pontchartrain, Transect 2 Station 2, sediment
FJ351750.1	Lake Pontchartrain, Transect 2 Station 3, sediment
FJ351757.1	Lake Pontchartrain, Transect 2 Station 3, sediment
FJ351999.1	Lake Pontchartrain, Transect 2 Station 4, sediment
KC437258.1	large-discharge carbonate spring water
AB689084.1	methanogenic granular sludge
JF304135.1	outfall sediment
AB712060.1	red soil
KF360007.1	Zoige wetland, Tibetan Plateau
AM055705.1	sulfidic springs in the marsh
EU280186.1	salt marsh sediment http://www.ncbi.nlm.nih.gov/pubmed/19395565
EU280187.1	salt marsh sediment http://www.ncbi.nlm.nih.gov/pubmed/19395566
EU280188.1	salt marsh sediment http://www.ncbi.nlm.nih.gov/pubmed/19395567
EU280190.1	salt marsh sediment http://www.ncbi.nlm.nih.gov/pubmed/19395568
EU280191.1	salt marsh sediment http://www.ncbi.nlm.nih.gov/pubmed/19395569
EU280192.1	salt marsh sediment http://www.ncbi.nlm.nih.gov/pubmed/19395570
EU280193.1	salt marsh sediment http://www.ncbi.nlm.nih.gov/pubmed/19395571
EU280194.1	salt marsh sediment http://www.ncbi.nlm.nih.gov/pubmed/19395572
EU280196.1	salt marsh sediment http://www.ncbi.nlm.nih.gov/pubmed/19395573
EU280199.1	salt marsh sediment http://www.ncbi.nlm.nih.gov/pubmed/19395574
EU280210.1	salt marsh sediment http://www.ncbi.nlm.nih.gov/pubmed/19395575
EU280212.1	salt marsh sediment http://www.ncbi.nlm.nih.gov/pubmed/19395576
EU280213.1	salt marsh sediment http://www.ncbi.nlm.nih.gov/pubmed/19395577
EU280214.1	salt marsh sediment http://www.ncbi.nlm.nih.gov/pubmed/19395578
FJ655583.1	salt marsh sediment http://www.ncbi.nlm.nih.gov/pubmed/19395579
FJ655584.1	salt marsh sediment http://www.ncbi.nlm.nih.gov/pubmed/19395580
FJ655586.1	salt marsh sediment http://www.ncbi.nlm.nih.gov/pubmed/19395581
FJ655587.1	salt marsh sediment http://www.ncbi.nlm.nih.gov/pubmed/19395582
FJ655588.1	salt marsh sediment http://www.ncbi.nlm.nih.gov/pubmed/19395583
FJ655589.1	salt marsh sediment http://www.ncbi.nlm.nih.gov/pubmed/19395584
FJ655590.1	salt marsh sediment http://www.ncbi.nlm.nih.gov/pubmed/19395585
FJ655592.1	salt marsh sediment http://www.ncbi.nlm.nih.gov/pubmed/19395586
FJ655595.1	salt marsh sediment http://www.ncbi.nlm.nih.gov/pubmed/19395587
FJ655605.1	salt marsh sediment http://www.ncbi.nlm.nih.gov/pubmed/19395588
FJ655607.1	salt marsh sediment http://www.ncbi.nlm.nih.gov/pubmed/19395589
FJ655608.1	salt marsh sediment http://www.ncbi.nlm.nih.gov/pubmed/19395590
FJ655623.1	salt marsh sediment http://www.ncbi.nlm.nih.gov/pubmed/19395591
FJ655624.1	salt marsh sediment http://www.ncbi.nlm.nih.gov/pubmed/19395592
FJ655625.1	salt marsh sediment http://www.ncbi.nlm.nih.gov/pubmed/19395593
FJ655629.1	salt marsh sediment http://www.ncbi.nlm.nih.gov/pubmed/19395594
FJ655630.1	salt marsh sediment http://www.ncbi.nlm.nih.gov/pubmed/19395595
FJ655632.1	salt marsh sediment http://www.ncbi.nlm.nih.gov/pubmed/19395596
FJ655635.1	salt marsh sediment http://www.ncbi.nlm.nih.gov/pubmed/19395597
FJ655636.1	salt marsh sediment http://www.ncbi.nlm.nih.gov/pubmed/19395598
FJ655638.1	salt marsh sediment http://www.ncbi.nlm.nih.gov/pubmed/19395599
FJ655640.1	salt marsh sediment http://www.ncbi.nlm.nih.gov/pubmed/19395600
FJ655641.1	salt marsh sediment http://www.ncbi.nlm.nih.gov/pubmed/19395601
FJ655642.1	salt marsh sediment http://www.ncbi.nlm.nih.gov/pubmed/19395602
FJ655699.1	salt marsh sediment http://www.ncbi.nlm.nih.gov/pubmed/19395603
FJ655700.1	salt marsh sediment http://www.ncbi.nlm.nih.gov/pubmed/19395604
FJ655702.1	salt marsh sediment http://www.ncbi.nlm.nih.gov/pubmed/19395605
FJ655703.1	salt marsh sediment http://www.ncbi.nlm.nih.gov/pubmed/19395606
FJ655704.1	salt marsh sediment http://www.ncbi.nlm.nih.gov/pubmed/19395607
FJ655705.1	salt marsh sediment http://www.ncbi.nlm.nih.gov/pubmed/19395608
FJ655706.1	salt marsh sediment http://www.ncbi.nlm.nih.gov/pubmed/19395609
FJ655707.1	salt marsh sediment http://www.ncbi.nlm.nih.gov/pubmed/19395610
FJ655709.1	salt marsh sediment http://www.ncbi.nlm.nih.gov/pubmed/19395611
FJ655713.1	salt marsh sediment http://www.ncbi.nlm.nih.gov/pubmed/19395612
FJ655715.1	salt marsh sediment http://www.ncbi.nlm.nih.gov/pubmed/19395613
FJ655716.1	salt marsh sediment http://www.ncbi.nlm.nih.gov/pubmed/19395614
FJ655718.1	salt marsh sediment http://www.ncbi.nlm.nih.gov/pubmed/19395615
FJ655765.1	salt marsh sediment http://www.ncbi.nlm.nih.gov/pubmed/19395616
FJ982762.1	submarine permafrost
FJ982763.1	submarine permafrost
EU369822.1	Cariaco Basin
EU369823.1	Cariaco Basin
EU369826.1	Cariaco Basin
EU369828.1	Cariaco Basin
EU369829.1	Cariaco Basin
EU369831.1	Cariaco Basin
EU369834.1	Cariaco Basin
EU369835.1	Cariaco Basin
EU369837.1	Cariaco Basin
EU369838.1	Cariaco Basin
EU369843.1	Cariaco Basin
EU369847.1	Cariaco Basin
EU369868.1	Cariaco Basin
EU369893.1	Cariaco Basin
EU369894.1	Cariaco Basin
EU369896.1	Cariaco Basin
EU369897.1	Cariaco Basin
EU369898.1	Cariaco Basin
EU369914.1	Cariaco Basin
EU369915.1	Cariaco Basin
EU915228.1	Lomonosov Ridge, Arctic Ocean Basin, subseafloor sediment core from 242 mbsf (IODP Leg 302)
KF439060.1	mangrove sediment
AY454591.1	marine end of the Santos-Sao Vicente estuary (site 9)
KF276232.1	marine sediment
GQ927542.1	marine sediment from the tropical western Pacific Ocean
AM713450.1	marine sediments, ODP leg 204 site 1250, 24 mbsf
AB116488.1	PCR-derived sequence from marine sediment
JN229416.1	subseafloor sediment at Porcupine seabight (site U1317 Hole A)
AF176345.1	isolation source is not provided
AF255607.1	isolation source is not provided
AF419633.1	isolation source is not provided
CP000505.1	isolation source is not provided
CP006646.1	isolation source is not provided
GAZR01026566.1	isolation source is not provided
GAZS01057290.1	isolation source is not provided
GU187356.1	isolation source is not provided
NC_008698.1	isolation source is not provided
NR_074406.1	isolation source is not provided
NR_075436.1	isolation source is not provided
NR_076464.1	isolation source is not provided
X14835.1	isolation source is not provided
X99564.1	isolation source is not provided
AF255605.1	isolation source is not provided
AF419653.1	isolation source is not provided
AF424775.1	isolation source is not provided
GAZR01026564.1	isolation source is not provided
GAZS01057288.1	isolation source is not provided
X99557.1	isolation source is not provided
AC120153.11	isolation source is not provided
AF311363.1	isolation source is not provided
L25306.1	isolation source is not provided
