# Supplementary material for: Complete genome sequence of and proposal of Thermofilum uzonense sp. nov. a novel hyperthermophilic crenarchaeon and emended description of the genus Thermofilum
Source: Stand Genomic Sci. 2015 Dec 9;10:122. doi: 10.1186/s40793-015-0105-y (PMC4673724; doi:10.1186/s40793-015-0105-y)
Supplement: Additional file 2: — Biosynthetic COGs. List of biosynthetic COGs among Thermofilum representatives with sequenced genomes. (XLSX 16 kb) [file 40793_2015_105_MOESM2_ESM.xlsx]

## Sheet: Thermofilaceae biosynt COGs
COG	Function	T.uzonense18072T	"T.adornatus" 1910b	T. carboxyditrophus 1505T	T.pendens Hrk5T
1	Glutamate 1-semialdehyde aminotransferase	1	1	1	1
2	Acetylglutamate semialdehyde dehydrogenase	-	-	-	-
7	Uroporphyrinogen-III methylase	-	-	-	-
15	Adenylosuccinate lyase	-	-	-	-
26	Phosphoribosylaminoimidazole carboxylase	-	-	-	1
27	Formate-dependent phosphoribosylglycinamide formyltransferase	-	-	-	-
28	Thiamine pyrophosphate-requiring enzymes	1	-	-	2
34	Glutamine phosphoribosylpyrophosphate amidotransferase	2	2	2	2
40	ATP phosphoribosyltransferase	-	-	-	-
41	Phosphoribosylcarboxyaminoimidazole mutase	-	-	-	-
44	Dihydroorotase and related cyclic amidohydrolases	1	1	1	1
46	Phosphoribosylformylglycinamidine synthase, synthetase domain	1	2	2	2
47	Phosphoribosylformylglycinamidine synthase, glutamine amidotransferase domain	-	-	-	-
54	Riboflavin synthase beta-chain	-	-	-	-
59	Ketol-acid reductoisomerase	-	-	-	-
65	3-isopropylmalate dehydratase large subunit	-	-	-	-
66	3-isopropylmalate dehydratase small subunit	-	-	-	-
77	Prephenate dehydratase	-	-	-	-
82	Chorismate synthase	-	-	-	-
83	Homoserine kinase	-	-	-	-
104	Adenylosuccinate synthase	-	-	-	-
106	ProFAR isomerase	-	-	-	-
107	Imidazoleglycerol-phosphate synthase	-	-	-	-
108	3,4-dihydroxy-2-butanone 4-phosphate synthase	-	-	-	-
113	Delta-aminolevulinic acid dehydratase	-	-	-	-
117	Pyrimidine deaminase	-	-	-	-
128	5-enolpyruvylshikimate-3-phosphate synthase	-	-	-	-
129	Dihydroxyacid dehydratase/phosphogluconate dehydratase	-	-	-	-
131	Imidazole-glycerol phosphate dehydratase	-	-	-	-
132	Dethiobiotin synthetase	-	-	-	-
133	Tryptopohan synthase beta chain	1	1	1	1
135	Phosphoribosylanthranilate isomerase	-	-	-	-
136	Aspartate-semialdehyde dehydrogenase	1	1	1	1
137	Argininosuccinate synthase	-	-	-	-
138	AICAR transformylase/IMP cyclohydrolase PurH	-	-	-	-
139	Phosphoribosyl-AMP cyclohydrolase	-	-	-	-
140	Phosphoribosyl-ATP pyrophosphohydrolase	-	-	-	-
141	Histidinol dehydrogenase	-	-	-	-
147	Anthranilate/para-aminobenzoate synthases component I	-	-	-	-
150	Phosphoribosylaminoimidazole synthetase	-	-	-	1
151	Phosphoribosylamine-glycine ligase	-	-	-	-
152	SAICAR synthase	-	-	-	-
156	7-keto-8-aminopelargonate synthetase	-	-	-	-
159	Tryptophan synthase alpha chain	-	-	-	-
161	Adenosylmethionine-8-amino-7-oxononanoate aminotransferase	1	1	1	1
165	Argininosuccinate lyase	-	-	-	-
167	Dihydroorotate dehydrogenase	1	1	1	1
169	Shikimate 5-dehydrogenase	-	-	-	-
181	Porphobilinogen deaminase	-	-	-	-
214	Pyridoxine biosynthesis enzyme	-	-	-	-
241	Histidinol phosphatase	-	-	-	-
276	Protoheme ferro-lyase	-	-	-	-
284	Orotidine-5’-phosphate decarboxylase	-	1	1	1
287	Prephenate dehydrogenase	-	-	-	-
299	Folate-dependent phosphoribosylglycinamide formyltransferase	-	-	-	-
307	Riboflavin synthase alpha chain	-	-	-	-
337	3-dehydroquinate synthetase	-	-	-	-
351	Hydroxymethylpyrimidine/phosphomethylpyrimidine kinase	2	2	2	4
352	Thiamine monophosphate synthase	-	-	-	-
373	Glutamyl-tRNA reductase	-	-	-	-
382	4-hydroxybenzoate polyprenyltransferase	4	5	5	3
407	Uroporphyrinogen-III decarboxylase	3	2	1	2
408	Coproporphyrinogen III oxidase	-	-	-	-
413	Ketopantoate hydroxymethyltransferase	-	-	-	-
414	Pantothenate synthetase	-	-	-	-
418	Dihydroorotase	-	-	-	-
422	Thiamine biosynthesis protein ThiC	-	-	-	-
440	Acetolactate synthase, small subunit	-	-	-	-
447	Dihydroxynaphthoic acid synthase	-	-	-	-
452	Phosphopantothenoylcysteine synthetase/decarboxylase	-	-	-	-
460	Homoserine dehydrogenase	-	1	1	1
461	Orotate phosphoribosyltransferase	1	1	1	1
473	Isocitrate/isopropylmalate dehydrogenase	-	-	-	-
498	Threonine synthase	4	4	5	5
502	Biotin synthase	-	-	-	-
512	Anthranilate/para-aminobenzoate synthases component II	1	1	1	-
527	Aspartokinase	-	-	-	-
540	Aspartate carbamoyltransferase, catalytic chain	2	2	2	2
543	2-polyprenylphenol hydroxylase	-	2	2	1
547	Anthranilate phosphoribosyltransferase	-	1	1	1
548	Acetylglutamate kinase	1	-	-	-
654	2-polyprenyl-6-methoxyphenol hydroxylase	-	-	-	-
669	Phosphopantetheine adenylyltransferase	-	-	-	-
684	Demethylmenaquinone methyltransferase	-	1	1	1
703	Shikimate kinase	-	-	-	-
710	3-dehydroquinate dehydratase	-	-	-	-
722	3-deoxy-D-arabino-heptulosonate 7-phosphate synthase	-	-	-	-
757	3-dehydroquinate dehydratase II	-	-	-	-
807	GTP cyclohydrolase II	-	-	-	-
854	Pyridoxal phosphate biosynthesis protein	-	-	-	-
1010	Precorrin-3B methylase	-	-	-	-
1060	Thiamine biosynthesis enzyme ThiH	-	-	-	-
1072	Pantothenate kinase	-	-	-	-
1165	2-succinyl-6-hydroxy-2,4-cyclohexadiene-1-carboxylate synthase	-	-	-	-
1232	Protoporphyrinogen oxidase	1	1	1	1
1246	N-acetylglutamate synthase	-	-	-	-
1270	Cobalamin biosynthesis protein CobD/CbiB	-	-	-	-
1364	N-acetylglutamate synthase	-	-	-	-
1429	Cobalamin biosynthesis protein CobN	-	-	-	-
1441	O-succinylbenzoate synthase	-	-	-	-
1492	Cobyric acid synthase	-	-	-	-
1575	1,4-dihydroxy-2-naphthoate octaprenyltransferase	1	2	2	2
1587	Uroporphyrinogen-III synthase	-	-	-	-
1605	Chorismate mutase	-	-	-	-
1648	Siroheme synthase	-	-	-	-
1685	Archaeal shikimate kinase	-	-	-	1
1731	Archaeal riboflavin synthase	-	-	-	-
1797	Cobyrinic acid a,c-diamide synthase	-	-	-	-
1828	Phosphoribosylformylglycinamidine synthase	-	-	-	-
1893	Ketopantoate reductase	-	-	-	-
1903	Cobalamin biosynthesis protein CbiD	-	-	-	-
1985	Pyrimidine reductase, riboflavin biosynthesis	-	-	-	-
1995	Pyridoxal phosphate biosynthesis protein	-	-	-	-
2022	Uncharacterized enzyme of thiazole biosynthesis	-	-	-	-
2073	Cobalamin biosynthesis protein CbiG	-	-	-	-
2082	Precorrin isomerase	-	-	-	-
2099	Precorrin-6X reductase	-	-	-	-
2104	Sulfur transfer protein involved in thiamine biosynthesis	1	1	1	1
2145	Hydroxyethylthiazole kinase	-	-	-	-
2226	Methylase involved in ubiquinone/menaquinone biosynthesis	1	1	1	1
2227	2-polyprenyl-3-methyl-5-hydroxy-6-methoxy-1,4-benzoquinol methylase	-	-	-	-
2240	Pyridoxal/pyridoxine/pyridoxamine kinase	-	-	-	-
2241	Precorrin-6B methylase 1	-	-	-	-
2242	Precorrin-6B methylase 2	-	-	-	-
2243	Precorrin-2 methylase	-	-	-	-
