# Supplementary material for: Complete genome sequence of and proposal of Thermofilum uzonense sp. nov. a novel hyperthermophilic crenarchaeon and emended description of the genus Thermofilum
Source: Stand Genomic Sci. 2015 Dec 9;10:122. doi: 10.1186/s40793-015-0105-y (PMC4673724; doi:10.1186/s40793-015-0105-y)
Supplement: Additional file 4: — COGs distribution by functional groups. Distribution of Thermofilum representatives COGs by functional groups (XLSX 13 kb) [file 40793_2015_105_MOESM4_ESM.xlsx]

## Sheet: Лист1
	T. 1807-2		T.pen		T. 1910b		T.carb 1505
Code	Value	%age	Value	%age	Value	%age	Value	%age	Description
J	146	10.5112	176	9.67565	168	9.41176	170	9.7032	Translation, ribosomal structure and biogenesis
A	0	0	0	0	0	0	0	0	RNA processing and modification
K	81	5.83153	101	5.5525	110	6.16246	109	6.22146	Transcription
L	81	5.83153	98	5.38758	99	5.54622	93	5.30822	Replication, recombination and repair
B	0	0	0	0	0	0	0	0	Chromatin structure and dynamics
D	4	0.287977	8	0.439802	7	0.392157	8	0.456621	Cell cycle control, Cell division, chromosome partitioning
V	79	5.68754	135	7.42166	115	6.44258	105	5.99315	Defense mechanisms
T	19	1.36789	22	1.20946	21	1.17647	18	1.0274	Signal transduction mechanisms
M	35	2.5198	51	2.80374	49	2.7451	49	2.7968	Cell wall/membrane biogenesis
N	12	0.863931	14	0.769654	12	0.672269	11	0.627854	Cell motility
U	13	0.935925	12	0.659703	12	0.672269	13	0.742009	Intracellular trafficking and secretion
O	63	4.53564	87	4.78285	82	4.59384	82	4.68037	Posttranslational modification, protein turnover, chaperones
C	116	8.35133	146	8.02639	135	7.56303	146	8.33333	Energy production and conversion
G	121	8.7113	158	8.68609	137	7.67507	131	7.47717	Carbohydrate transport and metabolism
E	122	8.7833	149	8.19131	160	8.96359	152	8.6758	Amino acid transport and metabolism
F	48	3.45572	53	2.91369	54	3.02521	53	3.02511	Nucleotide transport and metabolism
H	69	4.9676	95	5.22265	84	4.70588	85	4.8516	Coenzyme transport and metabolism
I	24	1.72786	29	1.59428	38	2.12885	37	2.11187	Lipid transport and metabolism
P	79	5.68754	111	6.10225	100	5.60224	101	5.76484	Inorganic ion transport and metabolism
Q	6	0.431965	13	0.714678	12	0.672269	11	0.627854	Secondary metabolites biosynthesis, transport and catabolism
R	216	15.5508	282	15.503	316	17.7031	305	17.4087	General function prediction only
S	55	3.95968	79	4.34305	74	4.14566	73	4.16667	Function unknown
	1389	100	1819	100	1785	100	1752	100	total protein domains, associated with COGs
	436		481		585		628		total proteins not in COGs
