# Supplementary material for: Complete genome sequence of and proposal of Thermofilum uzonense sp. nov. a novel hyperthermophilic crenarchaeon and emended description of the genus Thermofilum
Source: Stand Genomic Sci. 2015 Dec 9;10:122. doi: 10.1186/s40793-015-0105-y (PMC4673724; doi:10.1186/s40793-015-0105-y)
Supplement: Additional file 5: — Thermoproteaceae sequences. List of 13 Thermoproteaceae sequences, collapsed in a triangle on the Fig. 2. (TXT 601 bytes) [file 40793_2015_105_MOESM5_ESM.txt]

NR 102943.1 Vulcanisaeta distributa DSM 14429
NR 102947.1 Vulcanisaeta moutnovskia 768-28
AB063641.1 Vulcanisaeta distributa IC-135
DQ833800.1 Uncultured archaeon clone SK435
AB063640.1 Vulcanisaeta distributa IC-124
NR 028628.1 Vulcanisaeta souniana IC-059
AB600344.1 Uncultured archaeon clone HO28S9A58
DQ243774.2 Uncultured Thermoproteales clone YNP SSp A50
NR 074372.1 Pyrobaculum islandicum DSM 4184
NR 074360.1 Pyrobaculum calidifontis JCM 11548
AB600377.1 Uncultured archaeon clone HO78W9A05
NC 009954.1 Caldivirga maquilingensis IC-167
NC 014537.1 Vulcanisaeta distributa DSM 14429
